# Supplementary material for: Human Polymerase δ-Interacting Protein 2 (PolDIP2) Inhibits the Formation of Human Tau Oligomers and Fibrils
Source: Int J Mol Sci. 2021 May 28;22(11):5768. doi: 10.3390/ijms22115768 (PMC8199196; doi:10.3390/ijms22115768)
Supplement: Supplementary file 1 [file ijms-22-05768-s001.zip]

Archive with 1 entries (1 files):
- ijms-1200163-supplementary.pdf
